# Supplementary material for: Sex Modifies the Impact of Type 2 Diabetes Mellitus on the Murine Whole Brain Metabolome
Source: Metabolites. 2023 Sep 14;13(9):1012. doi: 10.3390/metabo13091012 (PMC10536706; doi:10.3390/metabo13091012)
Supplement: Supplementary file 1 [file metabolites-13-01012-s001.zip]

Archive with 1 entries (1 files):
- metabolites-2574354-supplementary.pdf
